# Supplementary material for: Assessing the utility of urinary and fecal cortisol as an indicator of stress in golden snub-nosed monkeys (Rhinopithecus roxellana)
Source: PeerJ. 2017 Aug 21;5:e3648. doi: 10.7717/peerj.3648 (PMC5572531; doi:10.7717/peerj.3648)
Supplement: Data S1 — The raw data for Figs. 2 and 3. [file peerj-05-3648-s001.xlsx]

## Sheet: Fig 2
Standards		Urine		Feces				Urine			Feces
log C	B/B0 %	log C	B/B0 %	log C	B/B0 %			Expected CC	Measured CC	Recovery	Expected CC	Measured CC	Recovery
3.51	64.8	3.13	75.8	2.9085	80			1405.07	1422	1.01205	681.2	658	0.965942
3.2	72.1	2.88	79.5	2.6149	85.7			1095.14	1070	0.977044	524.4	516	0.983982
2.9	79.4	2.54	89.2	2.29	92.8			785.21	848.5	1.0806	367.6	333	0.905876
2.6	87.9	2.2	95.6	1.9777	96			475.28	457.2	0.961959	210.8	210	0.996205
2.3	93
2	96.5									Fig 2 B
1.7	97.8						`
	Fig 2 A

## Sheet: Fig 3
TT						QQ					SN
	Time	Urinary cortisol	Time	Fecal cortisol		Time	Urinary cortisol	Time	Fecal cortisol		Time	Urinary cortisol
Units	h	μg/mg Cr	h	ng/g Feces		h	μg/mg Cr	h	ng/g Feces		h	μg/mg Cr
	-96.2	1.9224	-88.5	31.88		-90.7	0.6995	-88.9	10.16		-94.8	0.1889
	-94.5	1.7488	-82	30.95		-88.2	0.2039	-88.4	11.476		-92.6	0.1575
	-90	1.6531	-70.4	28.16		-70.8	1.1676	-88.2	9.736		-90.9	0.1539
	-71.7	1.1366	-46.6	26.04		-65.6	0.883	-71.8	12.164		-89.5	0.1835
	-70.5	1.6376	-42	32.43		-64.9	0.9101	-66.2	7.584		-71.6	0.5324
	-66.8	2.9631	-23.3	23.68		-64.5	0.4574	-64.6	28.52		-67.2	0.469
	-64.8	0.6658	-16.5	31.12		-64.1	0.5246	-46.9	11.252		-66.5	0.6019
	-48.7	1.1919	1.9	26.04		-46	1.1752	-41.3	28.52		-65.5	0.4792
	-46.8	1.4393	5	80.28		-42.2	1.0392	-39.8	27.084		-49.4	0.8311
	-42.7	5.4119	22.6	22.06		-41.4	0.4904	-19.5	12.876		-47.9	0.6383
	-24.5	1.372	23.7	36.543		-22.2	0.7011	1.5	5.232		-47.2	1.7834
	-23.6	3.1977	30.5	34.9224		-18.5	0.8682	22.9	86.16		-41.2	0.8903
	-22.6	1.6354	46.2	15.39		-17.7	0.9368	24.2	6.024		-23.7	0.3739
	-18.7	0.9761	73.2	31.1856		2.1	1.8411	26.8	7.584		-19.9	0.2747
	-16.9	0.6539	75	18.714		2.6	2.2764	28	6.524		-16.9	0.0727
	1.3	1.126	99.8	39.7616		4.3	2.6231	29	11.932		-1.1	1.3926
	1.7	13.1843				6.9	0.9874	29.8	19.3		4.5	5.0279
	3.2	8.7673				7.9	0.5547	37.5	26.384		24.1	0.5022
	5.4	4.8874				28	0.6515	38.2	18.712		25.3	0.2802
	5.9	2.9366				29.8	0.3726	48.1	14.356		29	0.2389
	6.5	3.0058				31.4	0.217	49.1	8.724		30.6	0.2513
	7.6	1.9527				31.5	0.2584	50	15.128		31.1	0.4222
	7.9	1.3372				30.1	0.1511	52.5	14.612		46.5	0.8979
	23.3	3.2843				52.5	0.4436	54	10.372		48.1	0.45
	28.2	1.7302				72	0.5676	55.8	22.06		54.1	0.313
	29.4	2.0823				73.5	0.2113	70.2	26.036		72.7	0.446
	30.4	1.6048				74.3	0.3403	72	19.896		75.4	1.1964
	45.5	1.6402				76.2	0.2793	73.5	34.644		77.1	1.199
	46.9	1.2956				77.4	0.5704	77.5	25.348		77.9	0.8282
	47.7	1.3916				79.2	0.2667	78.2	29.62		97.1	0.8215
	48.7	1.1223				97.6	0.5639	94.3	27.796
	51.1	1.1536
	52.1	0.8023
	52.4	0.7276
	54.4	1.1918
	55.2	0.6426
	71.4	0.7794
	72.7	0.7196
	73.2	1.4606
	73.8	1.3964
	75.3	0.9226
	77.5	1.6848
	78.1	1.2945
	95.1	0.9885
	96.7	1.6742
	99.6	1.6764
	99.9	1.1607
